# Supplementary material for: Adaptive Digital Marketing: A Systematic Review of Bio-Inspired Reinforcement Learning, Multi-Agent Systems, and Agentic AI for Intelligent Optimisation
Source: Biomimetics (Basel). 2026 Jul 8;11(7):476. doi: 10.3390/biomimetics11070476 (PMC13406666; doi:10.3390/biomimetics11070476)
Supplement: Supplementary file 1 [file biomimetics-11-00476-s001.zip]

Archive with 3 entries (3 files):
- biomimetics-4355420-PRISMA_2020_checklist.pdf
- Characteristics of Included Studies.xlsx
- Search query and data extracted.csv
