# Supplementary material for: Adaptive Digital Marketing: A Systematic Review of Bio-Inspired Reinforcement Learning, Multi-Agent Systems, and Agentic AI for Intelligent Optimisation
Source: Biomimetics (Basel). 2026 Jul 8;11(7):476. doi: 10.3390/biomimetics11070476 (PMC13406666; doi:10.3390/biomimetics11070476)
Supplement: Supplementary file 1 [file biomimetics-11-00476-s001.zip › Characteristics of Included Studies.xlsx]

## Sheet: Sheet1
Part 1 — RQ1: Reinforcement Learning × Digital Marketing / Advertising Optimisation
Study ID	Author(s)	Year	Title	Venue	Dataset / Experimental Environment	Findings	Quality Score
S1	Ma et al.	2022	Offline Reinforcement Learning for Online Advertising in Recommender Systems	Information Processing & Management	Online advertising	Offline RL,,Multi‑objective ranking,Same domain (recommendation + ads)	8
S2	Wang et al.	2024	HiBid: Cross-Channel Constrained Bidding System with Budget Allocation by Hierarchical Offline Deep Reinforcement Learning	IEEE Transactions on Computers	Advertising bidding datasets	Hierarchical RL improves budget allocation and bidding efficiency.	9
S3	Zhao et al.	2024	Multi-Scenario Combination Based on Multi-Agent Reinforcement Learning to Optimize Advertising Recommendation System	AIEA Conference	Advertising recommendation environment	MARL improves recommendation adaptation across scenarios.	8
S4	Liu et al.	2024	A Multi-Agent Reinforcement Learning Based CR Allocation Approach for Multi-Scenario Advertising Systems	IMCEC	Multi-scenario advertising systems	MARL-based allocation improves resource distribution.	8
S5	Cai & Ren	2019	Real‑Time Bidding with Multi‑Objective Reinforcement Learning	IEEE	Digital advertising	Multi‑objective RL, Campaign optimisation ,Budget + bidding + pacing	7
S6	Nimma et al.	2024	Optimizing Mobile Advertising with Reinforcement Learning and Deep Neural Networks	ICAIQSA	Mobile advertising datasets	Combined RL and deep learning to optimise mobile advertisement performance.	7
S7	Jha et al.	2024	Optimizing Real-Time Bidding Strategies: Experimental Analysis of RL and ML Techniques	Procedia Computer Science	RTB advertising simulations	Compared RL strategies for real-time bidding optimisation.	7
S8	Wang et al.	2024	Dual Bidding Model for Performance Advertising Based on Deep Learning	ICBASE	Performance advertising environment	Improved bidding prediction using learning-based optimisation.	6
S9	KUIWLVST	2024	Applying Opponent Modeling for Automatic Bidding in Online Repeated Auctions	AAMAS	Auction bidding simulation	Opponent-aware learning improves bidding strategy adaptation.	8
S10	BIIPYG2V	2024	HiBid: Cross-Channel Constrained Bidding System	IEEE	Advertising allocation datasets	Demonstrated constrained RL bidding under budget limitations.	9
S11	Zhou et al.	2023	Multi-Objective Actor-Critics for Real-Time Bidding in Display Advertising	Lecture Notes in Computer Science	Display advertising datasets	Multi-objective actor-critic RL balances competing advertising goals.	8
S12	Singh et al.	2023	How to Maximize Clicks for Display Advertisement? A Reinforcement Learning Approach	Information Systems Frontiers	Display advertising data	RL improves click optimisation strategies.	8
S13	Wang et al.	2023	Deep Reinforcement Learning for Sequential Targeting	Management Science	Sequential targeting datasets	RL improves customer targeting decisions over time.	9
S14	Chen et al.	2023	Model-Based Reinforcement Learning for Auto-Bidding in Display Advertising	AAMAS	RTB environment	Model-based RL improves automated bidding performance.	8
S15	Wang et al.	2022	Hierarchical MARL for Allocating Guaranteed Display Ads	IEEE TNNLS	Guaranteed advertising allocation	Hierarchical agents improve ad allocation efficiency.	9
S16	Wang et al.	2022	Hybrid Transfer in Deep Reinforcement Learning for Ads Allocation	ACM CIKM	Ads allocation datasets	Transfer learning improves advertising RL adaptation.	8
S17	Zhang et al.	2022	Advertising Impression Resource Allocation Strategy with Multi-Level Budget Constraint DQN	Neurocomputing	RTB allocation environment	Budget-aware DQN improves resource allocation.	8
S18	H8CFE2U5	2022	ROI-Constrained Bidding via Curriculum-Guided Bayesian Reinforcement Learning	ACM KDD	Online advertising datasets	Bayesian RL optimises return while respecting ROI constraints.	9
S19	Liu et al.	2022	Bid Optimization Using Maximum Entropy Reinforcement Learning	Neurocomputing	Advertisement bidding datasets	Maximum entropy RL improves bidding exploration.	8
S20	Yuan et al.	2022	Actor-Critic Reinforcement Learning Model for Optimal Bidding in Online Display Advertising	ACM CIKM	Display advertising	Actor-critic architecture improves automated bidding decisions.	8
Part 2 — RQ1: Reinforcement Learning × Digital Marketing / Advertising Optimisation
Study ID	Author(s)	Year	Title	Venue	Dataset / Experimental Environment	Findings	Quality Score
S21	Wang et al.	2022	Deep Page-Level Interest Network in Reinforcement Learning for Ads Allocation	ACM SIGIR	Ads allocation / user interest modelling datasets	Combined deep interest modelling with RL to improve page-level advertising allocation.	8
S22	Wang et al.	2022	Learning List-wise Representation in Reinforcement Learning for Ads Allocation with Multiple Auxiliary Tasks	ACM CIKM	Ads recommendation datasets	Multi-task RL improved ranking representation and allocation performance.	8
S23	Afshar et al.	2023	Automated Deep Reinforcement Learning Pipeline for Dynamic Pricing	IEEE Transactions on Artificial Intelligence	Dynamic pricing environment	RL pipeline enabled adaptive pricing decisions under changing demand.	8
S24	Afzali et al.	2023	Optimal Bidding Strategy with Smooth Budget Delivery in Online Advertising	ICEE	Online advertising bidding simulation	Improved budget pacing and bidding stability using optimisation methods.	7
S25	Baik	2023	Detecting Digital Ad Fraud by Active Reinforcement Learning	APNOMS	Digital advertising fraud detection environment	Active RL improved detection and response to advertising fraud.	7
S26	Mambou & Woungang	2023	Bandit Algorithms Applied in Online Advertisement to Evaluate Click-Through Rates	IEEE AFRICON	Online advertisement CTR evaluation	Contextual bandit approaches improved CTR estimation.	7
S27	Haider & Yildiz	2023	Novel Use of Reinforcement Learning for Elevated Click-Through Rate in Online Advertising	CSCI	Online advertising datasets	RL-based optimisation increased CTR performance.	7
S28	Wei et al.	2023	RLTP: Reinforcement Learning to Pace for Delayed Impression Modeling in Preloaded Ads	ACM KDD	Advertising impression datasets	RL pacing improved delayed impression prediction and delivery.	8
S29	Timmaraju et al.	2023	Towards Fairness in Personalized Ads Using Impression Variance Aware Reinforcement Learning	ACM KDD	Personalised advertising datasets	RL framework incorporated fairness constraints in ad delivery.	9
S30	Afshar et al.	2022	Dynamic Ad Network Ordering Method Using Reinforcement Learning	International Journal of Computational Intelligence Systems	Advertising network optimisation	RL improved ordering decisions in ad networks.	7
S31	Murphy et al.	2022	Time for Marketing to Embrace Reinforcement Learning	Journal of Digital and Social Media Marketing	Conceptual marketing analysis	Discussed RL adoption opportunities in marketing strategy.	6
S32	Gupta et al.	2022	Assessment on Real Time Bidding Strategies for Advertising Markets	CCICT	RTB advertising environment	Reviewed and compared bidding strategies in digital advertising markets.	6
S33	Chen et al.	2020	Dynamic Bidding Strategy Based on Model-Free Reinforcement Learning in Display Advertising	IEEE Access	Display advertising datasets	Model-free RL improved bidding adaptation without explicit market models.	8
S34	Shih et al.	2020	Expected Win Rate-Based Real Time Bidding Strategy by Model-Free Reinforcement Learning	IEEE Access	RTB branding campaigns	RL-based win-rate estimation improved campaign bidding decisions.	8
S35	Cai et al.	2017	Real-Time Bidding by Reinforcement Learning in Display Advertising	WSDM	Large-scale display advertising data	Early RL-based RTB framework showing improved bidding optimisation.	9
S36	Jin et al.	2018	Real-Time Bidding with Multi-Agent Reinforcement Learning in Display Advertising	KDD	Real-time bidding advertising environment	Multi-agent RL models advertisers as competing agents and improves bidding strategies under market dynamics	9
S37	Cai et al.	2017	Real-time bidding by reinforcement learning in display advertising	WSDM	Display advertising logs	Model-free RL learns sequential bidding decisions and improves advertising efficiency	8
S38	Wu et al.	2018	Budget Constrained Bidding by Model-Free Reinforcement Learning in Display Advertising	CIKM	Display advertising auction data	Budget-constrained RL optimizes long-term campaign value instead of single impression reward	8
S39	Zhao et al.	2018	Deep Reinforcement Learning for Sponsored Search Real-Time Bidding	KDD	Sponsored search advertising	Deep RL improves bidding policies by learning user response and auction dynamics	8
S40	Feng et al.	2018	Learning to Collaborate: Multi-Scenario Ranking via Multi-Agent Reinforcement Learning	WWW	Recommendation and ranking scenarios	Multi-agent learning enables collaboration between ranking agents across scenarios	8
S41	Zhao et al.	2019	Deep Reinforcement Learning for Search, Recommendation, and Online Advertising: A Survey	ACM SIGWEB	Recommendation systems	Reviews RL applications in search, recommendation and online advertising decision-making	7
S42	Munemasa et al.	2018	Deep Reinforcement Learning for Recommender Systems	ICOIACT	Recommendation environment	Deep RL improves sequential recommendation by optimizing long-term user engagement	7
S43	Zhang et al.	2019	Autor3: Automated Real-time Ranking with Reinforcement Learning in E-commerce Sponsored Search Advertising	CIKM	Sponsored search advertising	RL-based ranking agents adapt advertisement ordering dynamically	8
S44	Hughes et al.	2019	Generating Better Search Engine Text Advertisements with Deep Reinforcement Learning	KDD	Search advertisement generation	Deep RL optimizes advertisement text generation based on engagement reward	7
S45	Afshar et al.	2019	A Reinforcement Learning Method to Select Ad Networks in Waterfall Strategy	ICAART	Ad network waterfall allocation	RL selects optimal ad-network ordering to maximise revenue	7
S46	Cheng et al.	2019	An Extensible Approach for Real-Time Bidding with Model-Free Reinforcement Learning	Neurocomputing	RTB market environment	Model-free RL learns bidding policies without handcrafted auction rules	8
S47	Yuan et al.	2022	An Actor-Critic Reinforcement Learning Model for Optimal Bidding in Online Display Advertising	CIKM	Online display advertising	Actor–critic RL improves optimal bidding under uncertain user response	8
Part 2 — S36–S55: RQ2 MARL × Marketing Ecosystems
Continuing Part 3 — Bio-inspired RL/MARL foundations (S48–S64) in the Supplement S4: Characteristics of Included Studies format.
Study ID	Author(s)	Year	Title	Venue	Dataset / Experimental Environment	Findings	Quality Score
S48	Wang et al.	2023	Weighted Mean Field Reinforcement Learning for Large-Scale UAV Swarm Confrontation	Applied Intelligence	Large-scale UAV swarm simulation	Mean-field MARL reduces complexity and improves cooperative swarm decision-making	8
S49	Cao et al.	2022	Pheromone-inspired Communication Framework for Large-scale Multi-Agent Reinforcement Learning	Lecture Notes in Computer Science	Large-scale multi-agent environments	Bio-inspired pheromone communication improves coordination and information sharing among agents	8
S50	Gao et al.	2022	Performance Evaluation of Multiagent Reinforcement Learning Based Training Methods for Swarm Fighting	Wireless Communications and Mobile Computing	Multi-agent swarm combat simulation	Evaluates MARL training strategies and demonstrates benefits for cooperative swarm behaviour	7
S51	Shen et al.	2018	Meta Reinforcement Learning with Distribution of Exploration Parameters Learned by Evolution Strategies	Evolutionary Computation / RL benchmark studies	Meta-RL benchmark tasks	Evolution strategies improve exploration parameter learning in reinforcement learning	8
S52	Müller & Glasmachers	2018	Challenges in High-dimensional Reinforcement Learning with Evolution Strategies	Evolutionary RL benchmark studies	High-dimensional RL environments	Discusses scalability challenges and opportunities of ES-based RL optimisation	7
S53	Salimans et al.	2017	Evolution Strategies as a Scalable Alternative to Reinforcement Learning	Evolution Strategies for Deep RL benchmarks	Atari-style deep RL environments	Demonstrates ES as a gradient-free alternative for large-scale policy optimisation	9
S54	Conti et al.	2017	Improving Exploration in Evolution Strategies for Deep Reinforcement Learning via a Population of Novelty-Seeking Agents	DeepMind / Evolutionary RL benchmark	Deep RL benchmark tasks	Novelty search improves exploration and avoids local optima in RL optimisation	8
S55	Chen et al.	2016	A Conceptual Modeling of Flocking-Regulated Multi-Agent Reinforcement Learning	International Joint Conference on Neural Networks	Flocking and swarm coordination simulations	Integrates biological flocking principles with MARL for collective behaviour modelling	8
S56	Pi & Lv	2010	A Study of Multi-agent Reinforcement Learning Based on Ant Colony Algorithm	Journal of Harbin Institute of Technology	Ant colony optimisation + MARL simulations	Combines pheromone-inspired search with RL for multi-agent coordination	7
S57	Aras et al.	2005	Stigmergy in Multi-Agent Reinforcement Learning	Hybrid Intelligent Systems Conference	Multi-agent coordination environments	Introduces stigmergic communication mechanisms inspired by social insects	8
S58	Monekosso & Remagnino	2001	Phe-Q: A Pheromone Based Q-Learning	Lecture Notes in Computer Science	Agent navigation / reinforcement learning tasks	Combines pheromone mechanisms with Q-learning for adaptive agent behaviour	8
S59	Dorsey et al.	2008	Self-Adaptive Dissemination of Data in Dynamic Sensor Networks	Self-Adaptive and Self-Organizing Systems	Dynamic sensor network simulations	Bio-inspired self-organisation improves distributed information dissemination	6
S60	Yang et al.	2021	Multi-Actor-Attention-Critic Reinforcement Learning for Central Place Foraging Swarms	International Joint Conference on Neural Networks	Swarm foraging simulation	Attention-based MARL improves cooperative foraging behaviour	8
S61	Shimada & Bentley	2018	Learning How to Flock: Deriving Individual Behaviour from Collective Behaviour with Multi-Agent Reinforcement Learning and Natural Evolution Strategies	GECCO Companion	Flocking simulation environments	Combines MARL and natural evolution strategies to learn collective swarm behaviours	8
S62	Vaughan	2018	Multi-agent Reinforcement Learning for Swarm Retrieval with Evolving Neural Network	Lecture Notes in Computer Science	Swarm retrieval robotics	Evolutionary neural networks enhance MARL coordination in swarm tasks	7
S63	Wu et al.	2019	Multi-Agent Reinforcement Learning with Biased Experience Sharing in Swarm-Robotics Domain	Real-Time Computing and Robotics	Swarm robotics environment	Experience sharing improves learning speed and cooperation among agents	8
S64	Majid et al.	2021	Deep Reinforcement Learning Versus Evolution Strategies: A Comparative Survey	Evolution Strategies vs RL survey	RL and ES literature comparison	Reviews trade-offs between evolutionary optimisation and reinforcement learning approaches
Part 4 — Agentic AI + Final Quality Summary Table (Supplement S4)
Agentic AI / Autonomous Agent Studies (S65–S86)
Study ID	Author(s)	Year	Title	Venue	Dataset / Experimental Environment	Findings	Quality Score
S65	Karpas et al.	2023	MRKL Systems: Modular Reasoning, Knowledge, and Language	Text-based AI reasoning / recommendation environments	Text-based recommendation and information retrieval tasks	LLM-based modular agents combine reasoning and knowledge tools to improve autonomous recommendation intelligence	8
S66	Zhang et al.	2020	MARL4Rec: Multi-Agent Reinforcement Learning for Recommendation	Recommendation systems research	Multi-agent RL recommendation environment	Multi-agent actor–critic learning improves personalised recommendation through agent collaboration	9
S67	Ning et al.	2024	CheatAgent: Attacking LLM-Empowered Recommender Systems via LLM Agent	ACM SIGKDD Conference	LLM-empowered recommender system environment	Demonstrates autonomous LLM agents interacting with recommender systems and identifies agentic security risks	8
S68	Zhao et al.	2024	Multi-Scenario Combination Based on Multi-Agent Reinforcement Learning to Optimize the Advertising Recommendation System	AIEA Conference	Multi-scenario advertising recommendation environment	MARL improves advertising recommendation decisions through coordinated agents	8
S69	Liu et al.	2024	A Multi-Agent Reinforcement Learning Based CR Allocation Approach for Multi-Scenario Advertising Systems	IMCEC Conference	Advertising resource allocation simulation	MARL improves computational resource allocation and advertising system efficiency	8
S70	Ayala-Romero et al.	2022	KRAF: A Flexible Advertising Framework using Knowledge Graph-Enriched Multi-Agent Reinforcement Learning	ACM CIKM	Knowledge graph advertising framework	Integrates knowledge graphs and MARL for improved advertising recommendation and coordination	9
S71	Chen et al.	2023	Model-Based Reinforcement Learning for Auto-Bidding in Display Advertising	AAMAS	Automated bidding environment	Model-based RL enables autonomous bidding agents to optimise advertising auctions	9
S72	Wang et al.	2023	Deep Reinforcement Learning for Sequential Targeting	Management Science	Sequential customer targeting dataset	Deep RL supports adaptive targeting decisions and improves long-term customer engagement	10
S73	Feng et al.	2018	Learning to Collaborate: Multi-Scenario Ranking via Multi-Agent Reinforcement Learning	WWW Conference	Multi-scenario ranking dataset	MARL enables collaborative ranking optimisation across recommendation scenarios	8
S74	Jin et al.	2018	Real-Time Bidding with Multi-Agent Reinforcement Learning in Display Advertising	ACM KDD	Real-time bidding environment	Models advertisers as interacting agents and improves strategic bidding performance	9
S75	Cai et al.	2017	Real-Time Bidding by Reinforcement Learning in Display Advertising	ACM WSDM	Display advertising bidding dataset	RL learns dynamic bidding policies under changing auction conditions	8
S76	Huang & Rust	2021	Artificial Intelligence in Service / Marketing	Journal of Service Research	AI-enabled marketing decision environment	Shows AI adoption transforms marketing through automation, prediction and decision support	7
S77	Wooldridge	2009	An Introduction to MultiAgent Systems	Wiley	Multi-agent system theory	Provides foundations for autonomous agents, communication and distributed decision-making	8
S78	Sutton & Barto	2018	Reinforcement Learning: An Introduction	MIT Press	RL theoretical framework	Establishes core RL concepts including reward, exploration, exploitation and adaptive learning	10
S79	Watkins & Dayan	1992	Q-Learning	Machine Learning	Q-learning benchmark environments	Introduces model-free RL policy optimisation through experience-based learning	10
S80	Teece	2007	Explicating Dynamic Capabilities: The Nature and Microfoundations of Sustainable Enterprise Performance	Strategic Management Journal	Dynamic capabilities framework	Provides theoretical basis for adaptive organisational decision-making	9
S81	Eisenhardt & Martin	2000	Dynamic Capabilities: What Are They?	Strategic Management Journal	Dynamic capabilities research	Explains how organisations adapt capabilities under changing environments	8
S82	Huang & Rust	2021	AI in Marketing Framework	Journal of Service Research	Marketing AI transformation studies	Links AI capability development with customer analytics and intelligent marketing strategy	9
S83	Wooldridge	2009	An Introduction to MultiAgent Systems	Wiley	Agent architecture theory	Provides formal agent coordination and communication foundations	9
S84	Park et al.	2023	Generative Agents: Interactive Simulacra of Human Behavior	Interactive AI simulation	Generative agent simulation environment	Demonstrates LLM agents with memory, planning, reflection and social interaction	8
S85	Wu et al.	2023	AutoGen: Enabling Next-Generation LLM Applications via Multi-Agent Conversation	Microsoft Research framework	Multi-agent LLM collaboration environment	Shows conversational agent architectures for task decomposition and autonomous workflows	8
S86	Zhang et al.	2020	MARL4Rec: Multi-Agent Reinforcement Learning for Recommendation	Recommendation systems research	Multi-agent RL recommendation environment	Multi-agent actor–critic learning improves personalised recommendation through agent collaboration	9
A clean PRISMA Supplement S4 structure should be:
	Section	Study IDs	Count	Theme
	RL × Digital Marketing	S1–S32	32	Reinforcement learning applications in advertising, bidding, recommendation, pricing, targeting
	MARL × Marketing Ecosystems	S33–S47	15	Multi-agent RL for advertising ecosystems, bidding competition, recommendation coordination
	Bio-inspired RL/MARL	S48–S64	17	Evolution strategies, swarm intelligence, pheromone/stigmergy, neuro-evolution foundations
	Agentic AI × Marketing Intelligence	S65–S77	13	LLM agents, autonomous recommendation, agent workflows, AI marketing systems
	Foundations + Emerging Synthesis	S78–S86	9	RL theory, MAS theory, dynamic capabilities, AI marketing theory
			86
Theory and Its that are not queryable.
Study ID	Author(s)	Year	Title	Venue	Findings	Quality Score	Citation Status
T1	Holland, J.H.	1975	Adaptation in Natural and Artificial Systems	Book	Established genetic algorithms and evolutionary adaptation principles influencing bio-inspired optimisation and adaptive AI.	10	Foundational synthesis
T2	Bonabeau, Dorigo & Theraulaz	1999	Swarm Intelligence	Book	Introduced swarm intelligence concepts including collective behaviour, decentralised coordination, and emergent intelligence.	10	Foundational synthesis
T3	Stephens & Krebs	1986	Foraging Theory	Behavioural Ecology	Provided optimal foraging theory foundations relevant to reward design and exploration strategies in reinforcement learning.	9	Theoretical synthesis
T4	Kennedy & Eberhart	1995	Particle Swarm Optimization	IEEE Conference	Introduced population-based swarm optimisation inspired by social behaviour.	10	Foundational synthesis
T5	Dasgupta (Ed.)	1999	Artificial Immune Systems	Book	Developed immune-inspired computational learning mechanisms for adaptive systems and anomaly detection.	9	Foundational synthesis
T6	Goldberg, D.E.	1989	Genetic Algorithms in Search, Optimization, and Machine Learning	Book	Formalised evolutionary search, optimisation, and adaptive computation methods.	10	Foundational synthesis
T7	Dorigo & Stützle	2004	Ant Colony Optimization	Book	Established pheromone-based stigmergic optimisation and decentralised problem solving.	10	Foundational synthesis
T8	Karaboga & Basturk	2007	Artificial Bee Colony Algorithm	Journal/Conference	Proposed bee-inspired optimisation through distributed exploration and exploitation.	8	Foundational synthesis
T9	Claus & Boutilier	1998	Dynamics of RL in Cooperative Multi-Agent Systems	AAAI / AI Research	Early multi-agent reinforcement learning theory covering cooperation and coordination.	9	Foundational synthesis
T10	Amodei et al.	2016	Concrete Problems in AI Safety	DeepMind	Identified RL safety challenges including reward misspecification and robustness issues.	10	Theoretical synthesis
T11	Russo et al.	2018	Tutorial on Thompson Sampling	Foundations and Trends ML	Developed theoretical foundations for Bayesian exploration–exploitation strategies.	9	Foundational synthesis
T12	Ecoffet et al.	2021	Go-Explore	Nature / RL Research	Introduced novelty-driven exploration for sparse-reward RL environments.	9	Core synthesis
T13	Kapturowski et al.	2019	Recurrent Experience Replay (R2D2)	ICLR	Improved deep RL learning through recurrent memory and distributed replay mechanisms.	9	RL foundation
T14	Such et al.	2017	Deep Neuroevolution	Genetic & Evolutionary Computation	Demonstrated evolutionary approaches for deep neural optimisation without gradients.	9	Bio-inspired synthesis
T15	Khadka & Tumer	2018	Evolutionary Reinforcement Learning / Multi-Agent Optimisation Studies	Evolutionary Computation	Linked evolutionary optimisation with RL adaptation and multi-agent learning.	8	Bio-inspired synthesis
