# Supplementary material for: Adaptive Digital Marketing: A Systematic Review of Bio-Inspired Reinforcement Learning, Multi-Agent Systems, and Agentic AI for Intelligent Optimisation
Source: Biomimetics (Basel). 2026 Jul 8;11(7):476. doi: 10.3390/biomimetics11070476 (PMC13406666; doi:10.3390/biomimetics11070476)
Supplement: Supplementary file 1 [file biomimetics-11-00476-s001.zip › Search query and data extracted.csv]

Domain / RQ		Database	Final Inter‑Domain Query	Database	Raw Hits	dedup	After Internal Dedup	After Cross‑DB Dedup	After TA Screened	Full‑Text assessed	Final papers
RQ1 — Reinforcement Learning × Digital Marketing	77	Scopus	TITLE-ABS-KEY("reinforcement learning") AND TITLE-ABS-KEY("real-time bidding" OR "digital advertising" OR "digital marketing")	Scopus	270	212	58	45	38	38
	176	IEEE Xplore	"reinforcement learning" AND ("real-time bidding" OR advertising OR "digital marketing")	IEEE Xplore	231	197	34	12	7	7
	19	ACM DL	acmdlTitle:("reinforcement learning") AND acmdlTitle:("real-time bidding" OR advertising)	ACM DL	22	12	10	6	4	4
	124	SpringerLink	"reinforcement learning" AND ("real-time bidding" OR "digital advertising")	SpringerLink	732	397	335	86	10	10
	24	ScienceDirect	"reinforcement learning" AND ("digital advertising" OR "real-time bidding")	ScienceDirect	29	19	10	8	5	5
	41	arXiv	reinforcement learning AND "bidding"	arXiv	72	40	32	26	22	22
RQ2 — MARL × Marketing Ecosystems	18	Scopus	TITLE-ABS-KEY("multi-agent reinforcement learning") AND TITLE-ABS-KEY(advertising OR "real-time bidding" OR marketing)	TOTAL	1356	877	479	183	86	86	39
	15	IEEE Xplore	"multi-agent reinforcement learning" AND (advertising OR "real-time bidding")
	3	ACM DL	acmdlTitle:("multi-agent reinforcement learning") AND acmdlTitle:(advertising OR bidding)
	122	SpringerLink	"multi-agent reinforcement learning" AND (advertising OR marketing)
	3	ScienceDirect	"multi-agent reinforcement learning" AND marketing
	13	arXiv	multi-agent AND "bidding"
RQ3 — Agentic AI × Marketing Strategy	48	Scopus	TITLE-ABS-KEY("language agents" OR "LLM agents" OR "agentic AI") AND TITLE-ABS-KEY(marketing OR strategy OR advertising)
	15	IEEE Xplore	("language agents" OR "autonomous agents") AND (marketing OR strategy)
	0	ACM DL	acmdlTitle:("language agents" OR "agentic AI") AND acmdlTitle:(marketing OR strategy)
	222	SpringerLink	"language agents" OR "agentic AI" AND marketing
	0	ScienceDirect	"LLM agents" AND marketing
		arXiv	("agentic AI" OR "language agents" OR "generative agents") AND marketing
RQ1/RQ2 — Bio‑Inspired × RL × Marketing	7	Scopus	TITLE-ABS-KEY("evolution strategies" OR "genetic algorithm" OR neuroevolution) AND TITLE-ABS-KEY("reinforcement learning") AND TITLE-ABS-KEY(marketing OR advertising OR "real-time bidding")
	0	IEEE Xplore	("evolution strategies" OR neuroevolution) AND "reinforcement learning" AND advertising
	0	ACM DL	acmdlTitle:(neuroevolution OR "evolution strategies") AND acmdlTitle:("reinforcement learning") AND acmdlTitle:(advertising)
	38	SpringerLink	("evolution strategies" OR neuroevolution) AND "reinforcement learning" AND marketing
	0	ScienceDirect	"evolution strategies" AND "reinforcement learning" AND marketing
	15	arXiv	evolution strategies AND "reinforcement learning"
RQ2 — MARL × Swarm Intelligence	120	Scopus	TITLE-ABS-KEY("multi-agent reinforcement learning") AND TITLE-ABS-KEY("swarm intelligence" OR stigmergy OR pheromone)
	25	IEEE Xplore	"multi-agent reinforcement learning" AND ("swarm intelligence" OR stigmergy)
	0	ACM DL	acmdlTitle:("multi-agent reinforcement learning") AND acmdlTitle:("swarm intelligence")
	226	SpringerLink	"multi-agent reinforcement learning" AND "swarm intelligence"
	2	ScienceDirect	"multi-agent reinforcement learning" AND "swarm intelligence"
	3	arXiv	"multi-agent reinforcement learning" AND "swarm intelligence"
	1356
